# Supplementary material for: Berberine bridge enzyme-like oxidase-catalysed double bond isomerization acts as the pathway switch in cytochalasin synthesis
Source: Nat Commun. 2022 Jan 11;13:225. doi: 10.1038/s41467-021-27931-z (PMC8752850; doi:10.1038/s41467-021-27931-z)
Supplement: Supplementary file 3 — Source Data [file 41467_2021_27931_MOESM3_ESM.xlsx]

## Sheet: Supplementary Figure 9b
Protein sequences used in supplementary Figure 9b
>AspoA
MRLTMRLITPAILALLPAAHAAATLQDWHFLNTTLDNRLHAVTPLALPCFSLYNNHPHTPDQEACLNIQD
HYTNASYRVDQVPAYVFSQSETCSPIPSQQCELDPSNPSNPTAYTNISCNTGSLPAYYIDIQQASDVTAA
FRFAAKTNTAISIKNSGHDYNGRSSGPGSLSLRTRTLRSTTYHSSFTPSTCKTPIGKAVTLGAGVNFHEI
YTFAHDHKVTFLGGSGPTVGASGGWVLTGGHGVLSRAYGLGIDRVVEFELVTPDGEHRVANACQNTDLFW
ALRGGGGSTYGVVLSSTHRVEPEAPLQLAYLALPANASNQTSSAFLDLLVNSTLSWAEDAWGGFGNGAAT
ILATPLLSLSEAETSMADAIDFVTSHGGTGYVETLSSFYEMYTKYIIPSAGAVGSVRFNHNWLIPNSLFA
TATGQKKLREHMDWMGSVGLAPGLLETTPYLYSGNGNGKRNRNTTTSRVQPQPYRYTGGKDTTSSTPAWR
NSAAVLIAEVGWGFNATVAEKKALAKTLVEASERVRELAPGSGAYANEAHPWVEDWQDAFWGGNYRRLAQ
LKKKFDPKGLLGCWHCVGSDREEAWRAEVVGGKCLGRLI
>FfsJ
MRLTRALTPAILALPAAHAAASLQDWQSLNTTLDHRLHAVTPLALPCFSIYNNHSHAPNEDACLNIQDHY
TNASYRVDQVSAYVFSQSETCSPIPSQQCELDPSDPSNPAAYTNISCNTGSLPAYYIDVQHASDVTAAFH
FAAKTNTAISIKNSGHDYNGRSSGPGSLSLRTRTLRSTTYHPSFTPASCKTPTGKAVTLGAGVNFHEVYT
FAHENKVTFVGGSGPTVGASGGWVLTGGHGVLSRAYGLGIDRVVEFELVTPDGEHRIANACQNADLFWAL
RGGGGSTFGVVLSSTHRVEPEAPLSLAYLALPPNASSSTSAAFLDLLVNYTLPWAEDAWGGFGNAAATIL
ATPLLSLPEAKTSMATAIDFVTAHGGTGYVETLSSFYEMYTKYIVPSASAVGSVRFNHNWIIPNSLFATA
SGQKKLRKHLDWMGSVGLVPGLLETTPYLYSGNGHGRSNNNNSNNSSTSTSTSTSNGNGKKPYAYGGKE
TTSSTPAWRNSAAVLIAEVGWAFNATLSEKKALAKTLVEASERVRELAPGSGAYANEAHPWVEDWQDAFW
GGNYRRLADLKKKWDPKGLLGCWHCVGSEGEGKKETGTAWRAEVVGGKCLGRLI
>PhmC
MLSSILLTIFCAFLSSTGAANVADWNSLNKTLKGQLKGATPLASPCFSQVNAYEETQSEDCATAIGQQCL
LDSSDPSSIKAYANVSCNQGSVPSYYIQVKSAEEVKKAFAFAARTQTAISIKNSGHDYNGRSSGAGSLSL
WTRKLQELKYEPSFVPQQCGRQAGVAAITTGAGINFDQVYTFAHEKGVTYLGGSGPTVGASGGWVMTGGH
GVLSRVYGLGVDRVLEFEVVTTDGVTRIANACQNQDLFWALRGGGGGTFGVILSTTTRVEPKLSIAVAFI
ALPANTSQQVLAEWTSLAINSTIKWAADGWGGFQGSGITLLGTPLLSLAQAESSMAELAQFAKRNGGSVA
VELLSDFYDMYTKYYITNVQAGGSALFSHNWMIPSRAYANAQGRKQLQDHMDWMSSVGLNPGFLATTPYV
YSGVAKQCGTFDAFGWMGL
>PhmC-reannotation
MLSSILLTIFCAFLSSTGAANVADWNSLNKTLKGQLKGATPLASPCFSQV
NGITVTSQADKCAGIQAQYTNPRFRVDQFAAYEETQSEDCATAIGQQCLL
DSSDPSSIKAYANVSCNQGSVPSYYIQVKSAEEVKKAFAFAARTQTAISI
KNSGHDYNGRSSGAGSLSLWTRKLQELKYEPSFVPQQCGRQAGVAAITTG
AGINFDQVYTFAHEKGVTYLGGSGPTVGASGGWVMTGGHGVLSRVYGLGV
DRVLEFEVVTTDGVTRIANACQNQDLFWALRGGGGGTFGVILSTTTRVEP
KLSIAVAFIALPANTSQQVLAEWTSLAINSTIKWAADGWGGFQGSGITLL
GTPLLSLAQAESSMAELAQFAKRNGGSVAVELLSDFYDMYTKYYITNVQA
GGSALFSHNWMIPSRAYANAQGRKQLQDHMDWMSSVGLNPGFLATTPYVY
SGKGSTKAKAYAYGPHSSTSTTQAWRSSAALLTHSVGWAYNASMSDKKKV
ARLLTEASDRASRLWPDGASYANEAHPWVKDWKSAFWGGNYGKLKQIKEK
YDSRGLLGCWHCVGSETGGTADTVGGRCLGKLI
>PenH
MLPRALTLSALLALLLAIYLALAPARLSCRCRSWEQCWPSLEAWSHLNASLNSHLVDLRPIASVCHEPIL
DQPACDIVRRMSNSGRWRTGQPGALINSFWESGFGSNETCSLSSGQENLCHQGRIPLYAAVVESTQEVQT
AVKFAREHNLRLVIRNTGHDGAGSSSGPDSFQIFTHRLSDILYHENFRITGSNTSVGPAVSIGAGVLFGD
LYVHGGQKGFIVTGGDSATVGAAGGFTQGGGVPGFLGHTWGLAADNVLEFEIVTATGNLVIANAGQHPDL
FWALRGGGGGTFGVAVRVTMRTYPDHPAVKSTISITGDGQSPSFWSEGIAGLLTVLQSLNRQGTAGVFRL
WQTPAGLLGASTEVYFLNQTEVKDASSVIKSTLGNASDIYIISSNALDTLSSDVEADAPTINELFGSTLV
SNGLFQSESGPKLIAERMSQIGLNDGEWILTSNLGGQVNDNKRANTPLHPAWQSSAQLVSLVVNVDTAPG
ARDRAMRRLTNELMPRLYALDPSQRVSYRNMGDPNEPHFKEVYWGATNYDRLVQIKRDWDPKDLFISRVG
IGSERWDFEGFCKV
>EasE
MSHRILCVAFCVCSLVAVSSIYSPPFNHPIVYSNNAICFQLSTWRIPQLY
LAVLIRRFDLSLSTRGVMLAVTVGVGSSQHHSQRSGLSLTFAMTPSMITL
LVKTCVISQRTAVGEPHRPGWVWEVGRTEDETCHAHSPRGAPCHQGRIPL
YSAAVESVDQIQVAVRFAQRHRLRLVVRNTGHDTAGRSSGSDSFQIHCHR
MKQIEYHDNFRALGSDIDRGPAVSVGAGVTLGEMYARGARDGWVVVGGEC
PTVGAAGGFLQGGGVSSFHSFIDGLAVDNVLEFEVVTAKGDVVVANDHQN
PDIFWALRGGGGGTFGIVTRATMRVHLNSPVCVSEVAVSGLRNNSLLWTK
GITGLFSILRSFNQQGIPGQFILRPLSKDQVNASLTLYSLNTDDTRRSAE
NMLSIRNILESTTLPFTLASRCLPKISDALRKGPDMLPVNYGIITGSVLV
SEDLFNSEEGPLHLAKQLEHFPMGPMDLLFTSNLGGNVSANTGKKHRDTS
MHPGWRQAAHLINFVRSVSTPTAHEKARSLEELHSVQMRQLYDIEPDFRV
SYRNLGDPLESDAAQVYWGPNYKRLLEIKRKWDPEDLFFSQLGVGSEGWT
EDQMCKRQQRLQQMLQYLMSSIAQRVYR
>CnsA
MEGCTTRDSTGLGLGERFNQRGNVFLRLVSHVQCAIKFAKNHNLRLVIRNTGHDGSGRSSAPGSFEIHTH
HLKHTHYHDDFQPVGAVTTSGPAVTVGAGVILGDLYAEGARQGYTVVGGVCPTVGFVGGFLQGGGVSGKF
SHNRGLAVDNVLEIQAVTADGDLVVANDYHNQDLFWALRGGGGGTFAVVTQATVRVFPDVPCVTTQLAVS
APEGLDDHSWMQVLELLLRGLRSFNEERIAGEFHLRPDPLSAILTLHFLNTSDLDSVDRRLAALIDKFRT
SEIPHIYSSKSHALEVPRSVEAKLYASHELTSVQMPVLYSLDPSYKVSYLNMGDPNDADFRNVYWGPNYE
RLLALKQKWDVDALFITRLGKRHDVMNTIPSTGAGADMRSFNRDIYDLLRNHAEDPRLNEVWTAINTVTE
WVDWITSNGARMIPSDIAFRFWMLRVYMTHDWGCGLTSSTAEL

## Sheet: Supplementary Figure 9c
Protein sequences used in supplementary Figure 9c
>AspoA
MRLTMRLITPAILALLPAAHAAATLQDWHFLNTTLDNRLHAVTPLALPCFSLYNNHPHTPDQEACLNIQD
HYTNASYRVDQVPAYVFSQSETCSPIPSQQCELDPSNPSNPTAYTNISCNTGSLPAYYIDIQQASDVTAA
FRFAAKTNTAISIKNSGHDYNGRSSGPGSLSLRTRTLRSTTYHSSFTPSTCKTPIGKAVTLGAGVNFHEI
YTFAHDHKVTFLGGSGPTVGASGGWVLTGGHGVLSRAYGLGIDRVVEFELVTPDGEHRVANACQNTDLFW
ALRGGGGSTYGVVLSSTHRVEPEAPLQLAYLALPANASNQTSSAFLDLLVNSTLSWAEDAWGGFGNGAAT
ILATPLLSLSEAETSMADAIDFVTSHGGTGYVETLSSFYEMYTKYIIPSAGAVGSVRFNHNWLIPNSLFA
TATGQKKLREHMDWMGSVGLAPGLLETTPYLYSGNGNGKRNRNTTTSRVQPQPYRYTGGKDTTSSTPAWR
NSAAVLIAEVGWGFNATVAEKKALAKTLVEASERVRELAPGSGAYANEAHPWVEDWQDAFWGGNYRRLAQ
LKKKFDPKGLLGCWHCVGSDREEAWRAEVVGGKCLGRLI
>FfsJ
MRLTRALTPAILALPAAHAAASLQDWQSLNTTLDHRLHAVTPLALPCFSIYNNHSHAPNEDACLNIQDHY
TNASYRVDQVSAYVFSQSETCSPIPSQQCELDPSDPSNPAAYTNISCNTGSLPAYYIDVQHASDVTAAFH
FAAKTNTAISIKNSGHDYNGRSSGPGSLSLRTRTLRSTTYHPSFTPASCKTPTGKAVTLGAGVNFHEVYT
FAHENKVTFVGGSGPTVGASGGWVLTGGHGVLSRAYGLGIDRVVEFELVTPDGEHRIANACQNADLFWAL
RGGGGSTFGVVLSSTHRVEPEAPLSLAYLALPPNASSSTSAAFLDLLVNYTLPWAEDAWGGFGNAAATIL
ATPLLSLPEAKTSMATAIDFVTAHGGTGYVETLSSFYEMYTKYIVPSASAVGSVRFNHNWIIPNSLFATA
SGQKKLRKHLDWMGSVGLVPGLLETTPYLYSGNGHGRSNNNNSNNSSTSTSTSTSNGNGKKPYAYGGKE
TTSSTPAWRNSAAVLIAEVGWAFNATLSEKKALAKTLVEASERVRELAPGSGAYANEAHPWVEDWQDAFW
GGNYRRLADLKKKWDPKGLLGCWHCVGSEGEGKKETGTAWRAEVVGGKCLGRLI
>PhmC
MLSSILLTIFCAFLSSTGAANVADWNSLNKTLKGQLKGATPLASPCFSQVNAYEETQSEDCATAIGQQCL
LDSSDPSSIKAYANVSCNQGSVPSYYIQVKSAEEVKKAFAFAARTQTAISIKNSGHDYNGRSSGAGSLSL
WTRKLQELKYEPSFVPQQCGRQAGVAAITTGAGINFDQVYTFAHEKGVTYLGGSGPTVGASGGWVMTGGH
GVLSRVYGLGVDRVLEFEVVTTDGVTRIANACQNQDLFWALRGGGGGTFGVILSTTTRVEPKLSIAVAFI
ALPANTSQQVLAEWTSLAINSTIKWAADGWGGFQGSGITLLGTPLLSLAQAESSMAELAQFAKRNGGSVA
VELLSDFYDMYTKYYITNVQAGGSALFSHNWMIPSRAYANAQGRKQLQDHMDWMSSVGLNPGFLATTPYV
YSGVAKQCGTFDAFGWMGL
>PhmC-reannotation
MLSSILLTIFCAFLSSTGAANVADWNSLNKTLKGQLKGATPLASPCFSQV
NGITVTSQADKCAGIQAQYTNPRFRVDQFAAYEETQSEDCATAIGQQCLL
DSSDPSSIKAYANVSCNQGSVPSYYIQVKSAEEVKKAFAFAARTQTAISI
KNSGHDYNGRSSGAGSLSLWTRKLQELKYEPSFVPQQCGRQAGVAAITTG
AGINFDQVYTFAHEKGVTYLGGSGPTVGASGGWVMTGGHGVLSRVYGLGV
DRVLEFEVVTTDGVTRIANACQNQDLFWALRGGGGGTFGVILSTTTRVEP
KLSIAVAFIALPANTSQQVLAEWTSLAINSTIKWAADGWGGFQGSGITLL
GTPLLSLAQAESSMAELAQFAKRNGGSVAVELLSDFYDMYTKYYITNVQA
GGSALFSHNWMIPSRAYANAQGRKQLQDHMDWMSSVGLNPGFLATTPYVY
SGKGSTKAKAYAYGPHSSTSTTQAWRSSAALLTHSVGWAYNASMSDKKKV
ARLLTEASDRASRLWPDGASYANEAHPWVKDWKSAFWGGNYGKLKQIKEK
YDSRGLLGCWHCVGSETGGTADTVGGRCLGKLI
>PenH
MLPRALTLSALLALLLAIYLALAPARLSCRCRSWEQCWPSLEAWSHLNASLNSHLVDLRPIASVCHEPIL
DQPACDIVRRMSNSGRWRTGQPGALINSFWESGFGSNETCSLSSGQENLCHQGRIPLYAAVVESTQEVQT
AVKFAREHNLRLVIRNTGHDGAGSSSGPDSFQIFTHRLSDILYHENFRITGSNTSVGPAVSIGAGVLFGD
LYVHGGQKGFIVTGGDSATVGAAGGFTQGGGVPGFLGHTWGLAADNVLEFEIVTATGNLVIANAGQHPDL
FWALRGGGGGTFGVAVRVTMRTYPDHPAVKSTISITGDGQSPSFWSEGIAGLLTVLQSLNRQGTAGVFRL
WQTPAGLLGASTEVYFLNQTEVKDASSVIKSTLGNASDIYIISSNALDTLSSDVEADAPTINELFGSTLV
SNGLFQSESGPKLIAERMSQIGLNDGEWILTSNLGGQVNDNKRANTPLHPAWQSSAQLVSLVVNVDTAPG
ARDRAMRRLTNELMPRLYALDPSQRVSYRNMGDPNEPHFKEVYWGATNYDRLVQIKRDWDPKDLFISRVG
IGSERWDFEGFCKV
>CnsA
MEGCTTRDSTGLGLGERFNQRGNVFLRLVSHVQCAIKFAKNHNLRLVIRNTGHDGSGRSSAPGSFEIHTH
HLKHTHYHDDFQPVGAVTTSGPAVTVGAGVILGDLYAEGARQGYTVVGGVCPTVGFVGGFLQGGGVSGKF
SHNRGLAVDNVLEIQAVTADGDLVVANDYHNQDLFWALRGGGGGTFAVVTQATVRVFPDVPCVTTQLAVS
APEGLDDHSWMQVLELLLRGLRSFNEERIAGEFHLRPDPLSAILTLHFLNTSDLDSVDRRLAALIDKFRT
SEIPHIYSSKSHALEVPRSVEAKLYASHELTSVQMPVLYSLDPSYKVSYLNMGDPNDADFRNVYWGPNYE
RLLALKQKWDVDALFITRLGKRHDVMNTIPSTGAGADMRSFNRDIYDLLRNHAEDPRLNEVWTAINTVTE
WVDWITSNGARMIPSDIAFRFWMLRVYMTHDWGCGLTSSTAEL
>PiBBE1
MVTSVSGATRAIFALCSVIAANGGFATGAGAHADVGSCLTKAGTENSVPT
TTTWTMDIQPWNSRVNPVPNAVAFPKTEKEVTAALKCAASAGVKVTTLGG
NRSFSSMGFGRNDGALLLSFGGPVMISEGANFMWNKYKRTLPHGRCPDVG
MTGVAASGFGTLSRASGTVLDNIESVRVALANGSIVNADANHNSHVYWGV
RGAASSMGVVLDFKIKTLEPPSERVTNYTIAFNSSYKPTQQDNVDALIGT
QTWALSKDNNDMVSIRFSLKTKSALQGFFYRGGAKSKAVLCSLMKTLPAS
MVLTTSENDFWTSENISTPGLQEETLSPRRFFYIASVTIPRSTPLDNASA
WELFSGTAFAPKLPDALASGFVDIWGGAYAKTVKADASAWKHDDNLHLVR
WDMPSWMLTRLRGVPAGFTTYRDEKWTVPEMAEYLYGGGNFKKLQQIKTE
VDPSEMFNTDPQAIPALA
>XylO
MHLLPLTVSATAVVSAASSPHAKRAAIDECLKNAKVPVTARNSTEWKTDA
SPFNDRLPYTPAAIAKPATVEHIQAAVLCAAEVGVKANPKSGGHSYASFG
LGGEDGHLVVELDRMYNVTLDPETHIATVQPGARLGHIATVLYEEGKRAF
SHGTCPGVGVGGHSLHGGFGFSSHSHGLAVDWITSADVVLANGSLVTASE
TENPDLFWALRGAGSNFGIVASFRFKTFAAPPNVTSYEINLPWTNSSNVV
KGWGALQEWLLNGGMPEEMNMRVLGNAFQTQLQGLYHGNASALKTAIQPL
LALLDANLSSVQEHDWMEGFRHYAYSGEIDITDPGYDQSETFYSKSLVTS
ALPPDVLERVAEYWIETANKVRRSWYIIIDMYGGPNSAVTRVPPGAGSYA
FRDPERHLFLYELYDRSFGPYPDDGFAFLDGWVHAFTGGLDSSDWGMYIN
YADPGLDRAEAQEVYYRQNLDRLRRIKQQLDPTELFYYPQAVEPAEV
>GOOX
MVRIQELTAALSLASVVQASWIQKRNSINACLAAADVEFHEEDSEGWDMD
GTAFNLRVDYDPAAIAIPRSTEDIAAAVQCGLDAGVQISAKGGGHSYGSY
GFGGEDGHLMLELDRMYRVSVDDNNVATIQGGARLGYTALELLDQGNRAL
SHGTCPAVGVGGHVLGGGYGFATHTHGLTLDWLIGATVVLADASIVHVSE
TENADLFWALRGGGGGFAIVSEFEFNTFEAPEIITTYQVTTTWNRKQHVA
GLKALQDWAQNTMPRELSMRLEINANALNWEGNFFGNAKDLKKILQPIMK
KAGGKSTISKLVETDWYGQINTYLYGADLNITYNYDVHEYFYANSLTAPR
LSDEAIQAFVDYKFDNSSVRPGRGWWIQWDFHGGKNSALAAVSNDETAYA
HRDQLWLWQFYDSIYDYENNTSPYPESGFEFMQGFVATIEDTLPEDRKGK
YFNYADTTLTKEEAQKLYWRGNLEKLQAIKAKYDPEDVFGNVVSVEPIA
>ChitO
MHFNTLTCVLVGLVAHTSAVPTKREAVNSCLTQAKVPTDAQGSQSWKEDG
TAYNLRLPFEPAAIAVPTTVAQVSAAVECGAKHGVAISAKSGGHSYTSLG
FGGEDGHLMIELDRMYSVKLAKDGTAKIQPGARLGHVATELWNQGKRALA
HGTCPGVGLGGHALHGGYGMVARKHGLTLDLMIGATVVLPTGKVVHCSKT
ENSDLFWGIRGAGANFGVVVELEFQTFAAPEKITYFDIGLNWDQNTAPQG
LYDFQEFGKGMPAEITMQMGVSKNGYSVDGAYIGDEASLRKALQPLVQKF
GGVQVTATTVDWMGLVTHFAGAGVNVNPTSASYDAHDNFYASSLAAPALT
LAEFKSFVNFVSTTGKSSSHSWWLQMDITGGTYSAVSKPKPSDTAYVHRD
TLLLFQFYDSVAATAQYPSDGFNLIKGLRQSISSSLKAGTWGMYANYPDS
QIKNDRATEMYWGSNVAKLEAVKAKYDPKNLFRNPQSIKPKA
>EasE
MSHRILCVAFCVCSLVAVSSIYSPPFNHPIVYSNNAICFQLSTWRIPQLY
LAVLIRRFDLSLSTRGVMLAVTVGVGSSQHHSQRSGLSLTFAMTPSMITL
LVKTCVISQRTAVGEPHRPGWVWEVGRTEDETCHAHSPRGAPCHQGRIPL
YSAAVESVDQIQVAVRFAQRHRLRLVVRNTGHDTAGRSSGSDSFQIHCHR
MKQIEYHDNFRALGSDIDRGPAVSVGAGVTLGEMYARGARDGWVVVGGEC
PTVGAAGGFLQGGGVSSFHSFIDGLAVDNVLEFEVVTAKGDVVVANDHQN
PDIFWALRGGGGGTFGIVTRATMRVHLNSPVCVSEVAVSGLRNNSLLWTK
GITGLFSILRSFNQQGIPGQFILRPLSKDQVNASLTLYSLNTDDTRRSAE
NMLSIRNILESTTLPFTLASRCLPKISDALRKGPDMLPVNYGIITGSVLV
SEDLFNSEEGPLHLAKQLEHFPMGPMDLLFTSNLGGNVSANTGKKHRDTS
MHPGWRQAAHLINFVRSVSTPTAHEKARSLEELHSVQMRQLYDIEPDFRV
SYRNLGDPLESDAAQVYWGPNYKRLLEIKRKWDPEDLFFSQLGVGSEGWT
EDQMCKRQQRLQQMLQYLMSSIAQRVYR
>GilR
MTASVPPFTVGREDPRYIELSHSDNHRFVVEPEEFFLPATPDDVVASLQKAVTEGRGVACRSGGHCGQDF
VGTPRRDLVLDLHNLHAIGPAADGAGVRVGSGATVDQVQKALFRRWNAALPLGACSAVGMGGLVAGGGYG
PLSRQLGLVVDHLHAVEVAVVDESRTVRLVTARADDTGDLGELFWAHTGGGGGNFGVVTAYEFRSPEHLA
TEPVGLPRAAGRLHVQKVVFPWAMIDETSFVTVMRRFFEWHERHSEPGSPESSLFATFFVNHVSSGVLQL
MVQQDADVDPEGEILARFVASLTEGTGVVGIPRGGVMSWLTGTRYMSQADCGDVMGARSASKSAYHRAAP
TDEQLSVLHRHLHADHPGQASYVMFNSYGGEINRRGPSDAAVPQRDSVVKSSWFSAWQDAELDELHLGWL
RGLYEEFFAGTGGVPVTGGRTDGCYINYPDADLLDPARNRSGEPWHHLYYKDNYARLRSAKRAWDPLNTF
HHSMSIGL
>AknOx
MFVLNEFTRRGFLGTAAAVGGTTVVTTALGGAPAAQAAVPEAADGGACGARTALVKVDRVDRRYQDLVTR
GFNGRFRGRPDVVYVVHTADQVVDAVNQAMAAGQRIAVRSGGHCFEGFVDDPAVRAVIDMSQMRQVFYDS
GKRAFAVEPGATLGETYRALYLDWGVTIPAGVCPQVGVGGHVLGGGYGPLSRRDGVVADHLYAVEVVVVD
ASGRARKVVATSAADDPNRELWWAHTGGGGGNFGIVTRYWFRTPGATGTDPSQLLPKAPTSTLRHIVTWD
WSALTEEAFTRIIDNHGAWHQSNSAAGTPYASMHSVFYLNSRAAGQILLDIQIDGGLDGAEALLNDFVAA
VNEGTGVEPAVQRSTEPWLRATLANKFDTGGFDRTKSKGAYLRKPWTAAQAATLYRHLSADSQVWGEVSL
YSYGGKVNSVPETATATAQRDSIIKVWMSATWMDPAHDDANLAWIREIYREIFATTGGVPVPDDRTEGTF
INYPDVDLVDERWNTSGVPWYTLYYKGNYPRLQKVKARWDPRDVFRHALSVRPPG
>Dbv29
MTGGTGADAASAGASSTRPELRGERCLPPAGPVKVTPDDPRYLNLKLRGANSRFNGEPDYIHLVGSTQQV
ADAVEETVRTGKRVAVRSGGHCFEDFVDNPDVKVIIDMSLLTEIAYDPSMNAFLIEPGNTLSEVYEKLYL
GWNVTIPGGVCGGVGVGGHICGGGYGPLSRQFGSVVDYLYAVEVVVVNKQGKARVIVATRERDDPHHDLW
WAHTGGGGGNFGVVTKYWMRVPEDVGRNPERLLPKPPATLLTSTVTFDWAGMTEAAFSRLLRNHGEWYER
NSGPDSPYTGLWSQLMIGNEVPGMGESGFMMPIQVDATRPDARRLLDAHIEAVIDGVPPAEVPEPIEQRW
LASTPGRGGRGPASKTKAGYLRKRLTDRQIQAVYENMTHMDGIDYGAVWLIGYGGKVNTVDPAATALPQR
DAILKVNYITGWANPGNEAKHLTWVRKLYADVYAETGGVPVPNDVSDGAYINYPDSDLADPGLNTSGVPW
HDLYYKGNHPRLRKVKAAYDPRNHFHHALSIRP
>TamL
MSMLNRRRFLAGTGAAVATSGAVAALGTPAAAAQPAAAAQGASRGARITTVTPADPRYVDMVSGSNARLV
GTPEAIRVPANTQEVVEVVREAVRDRKQIVIRSGGHCFEDFTFNNEAEILIDLRLINQVGYDDRRKAFYV
DPGATLLDIYETLHSGWGVTLPGGGCHSVGAGGHFAGGGYGVLSREHGIVSDHIYAVEVVTVDKAGKVRA
VIASRDPKDPNRDLLWAFAGGGGGNFGVVTRYWLRTRGATGAPENLLPRPPSTVYYVQVGWPWEKVTKAA
FKRLLQKYTEWSRKHSGADSPYTALGHWLFIQHQSSGPILLVGQMDATVPDARKLLDDFIDYLSAAMGTE
PVWSDIQHLPFMKATTFGTTAGEPLNNPNLRTMHKSAYMKSDFPDRQVEVLYRQLTRPDYTNQYTYVVLH
SAGGQINELSATETASSHRDSHLVIFYECYWHKAEDDEKNLGWMRDTYREVYADTGGVPVPNRVTDGCYI
NYPDKDLSDPELNKSSVPWHDLYYKGNYRRLQQVKAKWDPTDFFRHRHSVRLPGKR

## Sheet: Supplementary Figure 15a
Supplementary Figure 15a
		12 (μM)	V (μM·min-1)
			No.1	No.2	No.3	No.4	No.5	Mean value	SEM
		10	0.066526	0.057229	0.046435	0.034887	0.042849	0.0495852	0.005553
		20	0.079414	0.097519	0.086766	0.062348	0.066395	0.0784884	0.006474
		40	0.185245	0.154483	0.177159	0.096168	0.142899	0.151191	0.015718
		100	0.178905	0.1843	0.274685	0.161781	0.172825	0.194499	0.020393
		150	0.209404	0.176383	0.314944	0.276904	0.199995	0.235526	0.025944
		200	0.20573	0.297241	0.243103	0.249977	0.204661	0.240142	0.017042

## Sheet: Supplementary Figure 15b
Supplementary Figure 15b
		11 (μM)	V (μM·min-1)
			No.1	No.2	No.3	No.4	No.5	Mean value	SEM
		10	0.045328	0.041739	0.052857	0.030342	0.043296	0.042712	0.003634
		20	0.067139	0.063177	0.049626	0.052098	0.057444	0.057897	0.003283
		40	0.099183	0.087803	0.095618	0.050826	0.131982	0.093082	0.012981
		100	0.122534	0.122534	0.133449	0.073027	0.139825	0.118274	0.011786
		150	0.180002	0.170816	0.177846	0.119114	0.214413	0.172438	0.015321
		400	0.309611	0.277242	0.262076	0.17643	0.358144	0.276701	0.029987
		600	0.321316	0.320693	0.321856	0.211593	0.275645	0.290221	0.021553
